# Supplementary material for: Spiritual Healing: A Triple Scoping Review of the Impact of Spirituality on Burn Injuries, Wounds, and Critical Care
Source: Eur Burn J. 2022 Feb 24;3(1):188–96. doi: 10.3390/ebj3010016 (PMC11575372; doi:10.3390/ebj3010016)
Supplement: Supplementary file 1 [file ebj-03-00016-s001.zip]

Archive with 1 entries (1 files):
- ebj-1561811-supplementary.pdf
